# Supplementary material for: MdDSK2a‐Like‐MdMTA Module Functions in Apple Cold Response via Regulating ROS Detoxification and Cell Wall Deposition
Source: Adv Sci (Weinh). 2025 Apr 25;12(26):2504405. doi: 10.1002/advs.202504405 (PMC12245062; doi:10.1002/advs.202504405)
Supplement: Supplementary file 2 — Supplemental Table 1 [file ADVS-12-2504405-s002.xlsx]

## Sheet: Table S1
Table S1. A summary of m6A-seq results in GL-3 and MdMTA RNAi plants under normal and cold conditions
Samples	GL-3 Cold Rep 1	GL-3 Cold Rep 2	GL-3 Cold Rep 3	MdMTA RNAi Control Rep l	MdMTA RNAi Control Rep 2	MdMTA RNAi Control Rep 3	MdMTA RNAi Cold Rep 1	MdMTA RNAi Cold Rep 2	MdMTA RNAi Cold Rep 3
total reads (IP)	31156842	32127208	31401272	25781830	30540950	30810032	32687498	32808196	32957442
total reads (Input)	32511086	33875486	34712898	33101324	33282188	29678626	33934572	32141590	32146372
total mapped reads (IP)	29344176	30210854	29531007	23408805	27583705	28055681	30090560	30240963	30283805
total mapped reads (Input)	30975687	32256017	33075374	30395767	30381711	27355898	31604654	29975013	29919214
unique mapped reads (IP)	27764796	28508333	27863599	22055626	25983514	26372251	28386589	28538533	28516553
unique mapped reads (Input)	29409524	30631242	31458017	28902130	28933846	26061408	30102313	28530007	28473631
total mapped proportion (IP)	94.18	94.04	94.04	90.8	90.59	90.71	92.19	92.39	92.04
total mapped proportion (Input)	95.28	95.22	95.28	91.83	91.39	91.71	92.91	93.03	92.83
unique mapped proportion (IP)	94.62	94.36	94.35	94.22	94.2	94	94.34	94.37	94.16
unique mapped proportion (Input)	94.94	94.96	95.11	95.09	95.23	95.27	95.25	95.18	95.17
IP：immunoprecipitation
